# Supplementary material for: Applying a systems thinking approach to evaluating the effectiveness of Africa’s foodborne disease surveillance systems
Source: Commun Med (Lond). 2025 Sep 25;5:397. doi: 10.1038/s43856-025-01115-y (PMC12462454; doi:10.1038/s43856-025-01115-y)
Supplement: Supplementary file 4 — Supplementary Data 1 [file 43856_2025_1115_MOESM4_ESM.xlsx]

## Sheet: Ark1
Supplementary Data 1: Origins and occupation of participants and facilitators in the expert workshop in Arusha, Tanzania, February 14-17th 2024
Role in FOCAL-project	Institution
Professor in Epidemiology and Public Health, Coordinator in FOCAL project	Universidade Eduardo Mondlane (UEM), Maputo, Mozambique
Supervisor, Researcher in Food Science	Universidade Eduardo Mondlane (UEM), Maputo, Mozambique
Post Doc, Doctor, Researcher in Veterinary Science	Universidade Eduardo Mondlane (UEM), Maputo, Mozambique
PhD Student in Public Health and Epidemiology	Higher Institute of Health Sciences (ISCISA), Maputo, Mozambqiue
Stakeholder, Tanzanian government employee a the National Institute of Health	National Institute of Health (INS), Arusha, Tanzania
Stakeholder, Tanzanian government at the Ministry of Health	Ministry of Health (MISAU), Arusha, Tanzania
Investigator, Doctor in Pediatrics, Professor in Public Health and Epidemiology, Director of KCRI	Kilimanjaro Clinical Research Institute (KCRI), Moshi, Tanzania
Senior research scientist, Expertise in biotechnology, microbial genomics and infectious disease	Kilimanjaro Clinical Research Institute (KCRI), Moshi, Tanzania
PhD Student, Scientific researcher in biotechnology, microbial genomics and infectious disease	Kilimanjaro Clinical Research Institute (KCRI), Moshi, Tanzania
Adminstrator, Experience in coordinating at KCRI	Kilimanjaro Clinical Research Institute (KCRI), Moshi, Tanzania
Field coordinator, Experience with leading research in Tanzania	Kilimanjaro Clinical Research Institute (KCRI), Moshi, Tanzania
Lab scientist at KCRI	Kilimanjaro Clinical Research Institute (KCRI), Moshi, Tanzania
Stakeholder, Tanzanian government, doctor in veterinary science	Regional Veterinary Office, Moshi, Tanzania
Stakeholder, Tanzanian government, doctor in medicine	Regional Medical Office, Moshi, Tanzania
Associate professor, Researcher in veterinary science	Haramaya University, Harar, Ethiopia
Investigator, Associate professor in public health	Haramaya University, Harar, Ethiopia
Stakeholder, Ethiopian Ministry of Health	Haramaya University, Harar, Ethiopia
Investigator, professor in food science	University of Pretoria, Pretoria, South Africa
Post Doctoral Fellow, experience in genomics and microbiology	University of Pretoria, Pretoria, South Africa
Field assistant, experience in data collection and research in Tanzania	Kilimanjaro Clinical Research Institute (KCRI), Moshi, Tanzania
Field assistant, experience in data collection and research in Tanzania	Kilimanjaro Clinical Research Institute (KCRI), Moshi, Tanzania
Field assistant, experience in data collection and research in Tanzania	Kilimanjaro Clinical Research Institute (KCRI), Moshi, Tanzania
Field assistant, experience in data collection and research in Tanzania	Kilimanjaro Clinical Research Institute (KCRI), Moshi, Tanzania
Field assistant, experience in data collection and research in Tanzania	Kilimanjaro Clinical Research Institute (KCRI), Moshi, Tanzania
Investigator, Researcher in genomics and microbiology	Technical University of Denmark (DTU), Kgs. Lyngby, Denmark
Investigator, Researcher in food safety and microbiology	Mountain Top University (MTU), Ibafo, Nigeria
Professor in microbiology and epidemiology	University of Lagos, Lagos, Nigeria
PhD student, microbiology	Mountain Top University (MTU), Ibafo, Nigeria
PhD student, researcher in genomics and bioinformatics	Technical University of Denmark (DTU), Kgs. Lyngby, Denmark
Investigator, Professor, Veterinarian	Technical University of Denmark (DTU), Kgs. Lyngby, Denmark
