# Supplementary material for: Applying a systems thinking approach to evaluating the effectiveness of Africa’s foodborne disease surveillance systems
Source: Commun Med (Lond). 2025 Sep 25;5:397. doi: 10.1038/s43856-025-01115-y (PMC12462454; doi:10.1038/s43856-025-01115-y)
Supplement: Supplementary file 5 — Supplementary Data 2 [file 43856_2025_1115_MOESM5_ESM.xlsx]

## Sheet: Ark1
Search strategy for scoping review on foodborne disease surveillance challenges.
The table presents an overview of the key concepts identified through workshop discussions and literature synthesis, along with the corresponding search strings used in PubMed.
For each concept, the number of search results (hits) retrieved is listed, as well as a selection of relevant publications that were identified as closely aligned with the concept based on title and abstract screening.
Concept	Search string	Number of hits	Relevant publications
Foodborne infections and outbreaks: Observable occurrences of FBD outbreaks, that lead to illness, and often go unreported in an African context	(foodborne disease OR foodborne infection OR foodborne outbreak) AND low and middle income countries AND surveillance AND underreporting	8	Ho-Palma et al. (2024)1, de Balogh et al. (2013)2, Ombui (2001)3, Asuming-Bediako et al. (2019)4
Severity of illnesses (including mortality and hospital admissions): Serious foodborne illnesses, especially in children, requiring intensive care and hospitalization.	(foodborne illness OR foodborne disease) AND (severity OR serious illness OR severe disease OR hospitalization OR hospital admission OR mortality OR intensive care) AND (children OR pediatric) AND Africa	114	Kirk et al. (2015)5, Havelaar et al. (2015)6, Cissé G (2019)7, Thystrup et al. (2024)8
Limited access to food resources: Limited access to safe and fresh food in Africa, leading communities to rely on potentially contaminated food sources.	("food access" OR "food insecurity" OR "limited food availability" OR "unsafe food" OR "contaminated food") AND "low and middle income countries" AND ("food safety" OR "safe food")	6	Seyoum et al. (2024)9, Imade et al. (2021)10, National Academies of Sciences, Engineering, and Medicine (2021)11, Garcia et al. (2023)12
Malnutrition: Recurring issues with malnutrition, particularly among children, weakening immune systems and increasing susceptibility to infections.	("malnutrition" OR "undernutrition" OR "nutritional deficiency") AND ("children" OR "pediatric") AND ("immune system" OR "infection susceptibility" OR "weakened immunity") AND Africa	24	Mwape et al. (2025)13, Bates et al. (2015)14, Mutasa et al. (2022)15, Yapi et al. (2009)16
Ill-equipped diagnostic facilities: Persistent lack of diagnostic capabilities in many African LMIC health facilities, hindering accurate diagnosis of FBDs due to limited equipment and knowledge.	("diagnostic capacity" OR "diagnostic capability" OR "laboratory capacity" OR "diagnostic equipment") AND ("health facilities" OR "healthcare") AND "low and middle income countries"	34	Ammoun et al. (2022)17, Obiero et al. (2021)18, Musinguzi et al. (2015)19, Mbituyumuremyi et al. (2018)20
Increasing demand for food: Rising population density and food demand pressure food systems, sometimes compromising safety and quality.	("food demand" OR "increased food consumption" OR "food system pressure") AND ("population growth" OR "population density") AND ("food safety" OR "food quality")	16	Daniel et al. (2022)21, Tibebu et al. (2018)22, Boggess et al. (2013)23, Gonçalves et al. (2021)24, Dhollander et al. (2025)25
Increased global food trade and tourism: Globalization has led to a more complex food chain where diseases can spread quickly between regions. Tourism also introduces new cuisines and eating habits that may not always meet established food safety standards.	(globalization OR food trade OR international food trade OR global food chain) AND (tourism OR travel OR international travel) AND (food safety OR foodborne disease OR foodborne illness OR disease transmission) AND Africa	495	Polaris Observatory Collaborators (2023)26, Bunge et al. (2022)27, Kaakoush et al. (2015)28
Proximity of medical facilities: The long distances between hospitals and e.g. rural communities makes it difficult for ill people to travel, thus refraining them from seeking medical attention	(rural communities OR remote areas OR rural population) AND ("access to healthcare" OR "access to hospitals" OR "medical access" OR "distance to health facilities" OR "health service availability") AND (barriers OR "delayed treatment" OR "healthcare seeking")	1.469	Brundisni et al. (2013)29, Abdalla et al. (2021)30, Marcin et al (2016)31, Brusnahan et al (2022)32
Food fraud: Tampering or misrepresentation of food leads to mistrust in the community and complicates the efforts to maintain food safety	("food fraud" OR "food adulteration" OR "food mislabeling") AND ("food safety" OR "public trust" OR "consumer confidence")	226	Gizaw (2019)33, Manning & Soon (2016)34, Djekic & Smigic (2023)35, Onyeaka et al. (2022)36
Limited prioritization of foodborne disease surveillance and food safety for locally consumed food sold in the informal sector: Some governments may not see foodborne surveillance as urgent, compared to other public health concerns, resulting in insufficient funding and attention. This is especially relevant for food sold in the informal sector.	(foodborne disease OR food safety) AND (surveillance OR monitoring) AND (informal sector OR informal markets OR street food) AND (funding OR public health OR government OR policy) AND low and middle income countries	63	Grace (2015)37, Masters et al (2023)38
Economic instability: Some countries have experienced instability in funding for various governmental projects, which can lead to lack of funding for many food-related health projects.	(economic instability OR financial crisis OR budget cuts OR funding challenges) AND (public health OR government programs OR health systems) AND (food safety OR foodborne disease OR food-related health)	1.187	Njoagwuani et al (2023)39, Waage (2022)40
Antimicrobial resistance: The use of antimicrobials in farming can lead to the emergence of antimicrobial-resistant bacteria, which can be transferred to humans through the consumption of contaminated food, making infections harder to treat.	(antimicrobial resistance OR AMR) AND (farming OR agriculture OR animal production OR livestock) AND (foodborne transmission OR contaminated food OR foodborne pathogens) AND (human health OR infections) AND low and middle income countries	51	Threlfall (2002)41, Matle et al. (2020)42, Samtiya et al (2022)43, Asuming-Bediako et al 2019)4, Mdegela et al (2021)44
Limited data and information sharing and reporting across sectors: Many LMICs lack robust data sharing and reporting systems, leading to underreporting, misreporting, and lack of coordinated responses to outbreaks.	(data sharing OR information sharing OR reporting systems OR surveillance data) AND (outbreak response OR disease surveillance OR foodborne outbreaks) AND (cross-sector OR multi sectoral OR intersectoral) AND (low and middle income countries)	53	Mason & Mitchell (1983)45, Refaya et al. (2020)46, Hartinger et al. (2024)47, de Macedo Couto et al. (2022)48
Climate change: Changes in climate conditions like rainfall and drought can directly impact the prevalence of foodborne diseases by affecting agriculture and food production	(climate change OR environmental change OR extreme weather OR drought OR rainfall) AND (agriculture OR food production OR food systems) AND (foodborne disease OR foodborne illness OR food safety) AND low and middle income countries	117	Cissé (2019)7, Mirón et al. (2023)49, Watts et al. (2017)50
Shopping habits: In Africa, many people purchase fresh produce like meat, poultry and vegetables at markets, where there is often limited sanitation facilities and refrigeration. This increases the risk of getting infected with FBD	(shopping habits OR consumer behavior OR food purchasing) AND (fresh produce OR meat OR poultry OR vegetables) AND (markets OR informal markets OR wet markets) AND (sanitation OR hygiene OR refrigeration) AND (foodborne disease OR food safety) AND (low and middle income countries)	8	Lamar et al. (2025)51, Ferreira Rodrigues et al. (2021)52, Utaaker et al. (2017)53, Pouillot et al. (2012)54
Underreporting of disease: Weak reporting systems in Africa lead to underreporting of FBD cases, limiting the accuracy of public health responses	(underreporting OR under reporting OR incomplete reporting) AND (foodborne disease OR foodborne illness) AND (reporting systems OR surveillance systems OR public health surveillance) AND (low and middle income countries)	11	Burstein (2019)55, Salamandane et al. (2023)56, Manjang et al. (2018)57
Free roaming animals: Free roaming animals, such as poultry, pigs, and cattle, can encounter various environmental contaminants, becoming vectors for disease transmission and effectively lead to the spread of diseases between different hosts (spillover)	(free roaming animals OR livestock OR poultry OR pigs OR cattle) AND (environmental contamination OR exposure to contaminants) AND (disease transmission OR zoonosis OR spillover) AND (foodborne disease OR public health)	2.349	Barnett & Fournié (2021)58, Berry & Wells (2014)59
Improper food handling: When food is prepared at markets, there is often inadequate hygiene with high risk for fecal contamination of food as well as cross-contamination between different food types, leading to people being exposed to pathogens during consumption	(improper food handling OR poor hygiene OR unhygienic practices OR cross-contamination OR fecal contamination) AND (markets OR street food OR informal food vendors) AND (foodborne illness OR foodborne disease OR exposure to pathogens)	172	Waage et al. (2022)40, Young et al. (2019)60, Christiana Cudjoe et al. (2022)61, Wallace et al. (2022)62, Dhudum & Bhosale (2025)63
Limited adequate diagnostic capacity and/or medical training: Inadequate technology or trained personnel can inhibit the abilities to accurately diagnose FBDs, because health workers have to rely mostly on symptomatic diagnosis rather than laboratory diagnosis	(diagnostic capacity OR laboratory diagnosis OR diagnostic tools OR medical equipment) AND (medical training OR health worker training OR clinical diagnosis OR symptomatic diagnosis) AND (foodborne disease OR foodborne illness) AND (low resource settings OR developing countries OR low and middle income countries)	33	Velavan et al. (2021)64, Bacha et al. (2021)65
Intensified production of animals: Increased production of animals, like chicken for instance, sometimes involves overcrowded cages and stressful conditions for the birds, which can lead to spread of diseases among flocks, leading to increased zoonotic disease transmission to humans	(intensive animal farming OR intensified livestock production OR poultry production OR industrial farming) AND (overcrowding OR animal stress OR poor animal welfare) AND (zoonotic transmission OR disease spread OR foodborne pathogens) AND (human health)	45	Téllez et al (2015)66, Njoga et al (2023)67
Limited education: Limited knowledge among stakeholders and professionals about foodborne diseases perpetuates a cycle of inaction and inadequate response to outbreaks.	(foodborne disease OR foodborne illness OR food safety) AND (lack of education OR limited awareness OR low knowledge OR training gaps) AND (health professionals OR food handlers OR stakeholders OR decision makers) AND (outbreak response OR public health response)	59	Csete et al. (2016)68, STAGE (Strategic Technical Advisory Group of Experts) (2022)69, Awoyomi et al. (2023)70
Comprehension of modern food safety practices: Some communities face a challenge of understanding and implementing food safety practices due to educational, cultural or language barriers	(food safety practices OR hygiene practices OR food handling) AND (comprehension OR understanding OR implementation) AND (educational barriers OR cultural barriers OR language barriers) AND (communities OR food handlers OR consumers)	277	Csete et al. (2016)68, Metcalfe et al. (2018)71, Ogutu et al. (2022)72
Sewage systems that lack adequate treatment, or open sewers: Open sewage systems in urban areas often cannot cope with the population density, leading to direct exposure to pathogens and the use of contaminated water for irrigation. Some sewage systems are also not treated, leading to spread of disease	(open sewers OR untreated sewage OR inadequate sewage systems OR wastewater exposure) AND (urban areas OR high population density OR slums) AND (pathogen exposure OR disease transmission OR contaminated irrigation) AND (food safety OR foodborne disease)	6	Gobena et al. (2024)73, Berendes et al. (2019)74
Mixed farming: The proximity of livestock and crops can encourage spread of pathogens from animals to produce and between animal species. Manure used as fertilizer can also contaminate crops	(mixed farming OR integrated farming OR crop-livestock systems) AND (pathogen transmission OR cross contamination OR zoonotic pathogens) AND (manure OR animal waste OR fertilizer) AND (crop contamination OR foodborne disease OR food safety)	19	Peng et al. (2024)75, Kniel et al. (2018)76
Close contact between humans and animals: Frequent and close contact between farmers, their families, and animals increases the likelihood of disease transmission	(close contact OR human animal interaction OR human livestock contact) AND (farmers OR agricultural workers OR rural households) AND (zoonotic transmission OR disease transmission OR pathogen exposure) AND (foodborne disease OR public health)	170	Devi et al. (2021)77, Cao et al. (2020)78, Alebie et al (2021)79
Unhygienic conditions in slaughterhouses (abattoirs) and transportation of farm produce: Live animals transported and slaughtered at markets under unhygienic conditions pose significant risks for cross-contamination	(slaughterhouses OR abattoirs OR meat processing) AND (unhygienic conditions OR poor hygiene OR inadequate sanitation) AND (animal transport OR live animal transport OR farm produce transportation) AND (cross contamination OR foodborne disease OR food safety)	6	Nyokabi et al. (2023)80, Njoga et al. (2023)67, Nonga et al. (2010)81
Unregulated use of antimicrobials and antimicrobial resistance: If no control of antimicrobial use in the agricultural sector is implemented, this can lead to increased antimicrobial resistance in the population	(unregulated antimicrobial use OR antibiotic overuse OR antimicrobial misuse) AND (agriculture OR livestock OR animal farming) AND (antimicrobial resistance OR AMR) AND (public health OR human health)	379	Salam et al. (2023)82, Semreen et al. (2021)83
Disposal of untreated agricultural waste from farm and slaughterhouses: In some areas, waste products from farms and slaughterhouses may be disposed before being treated, thus potentially leading to environmental contamination and disease spread.	(agricultural waste OR slaughterhouse waste OR animal by-products) AND (untreated disposal OR direct discharge OR inadequate waste treatment) AND (soil contamination OR water contamination OR environmental exposure) AND (pathogen transmission OR foodborne disease OR zoonotic risk)	6	Neogi et al. (2020)84, Alam et al. (2019)85
Poor cost-benefit perception of food safety: Widespread belief that safe food production is more expensive, leading to the assumption that it cannot be competitive in the market, which can discourage investment in safer food practices	(food safety OR safe food practices) AND (perception OR beliefs OR attitudes) AND (cost OR affordability OR economic factors) AND (barriers OR reluctance OR low adoption)	99	Gebre et al. (2023)86
Normalization of illnesses: Treating foodborne illness as a normal and unavoidable condition, similar to the common cold, can minimize the perceived need for systemic changes in food safety .	(foodborne illness OR foodborne disease) AND (normalization OR perceived inevitability OR acceptance) AND (risk perception OR public attitudes OR stakeholder beliefs) AND (food safety OR prevention efforts OR systemic change)	21	Azanaw et al. (2021)87, Abdilahi et al. (2025)88
Perception of agricultural practices: Some people believe that crops cannot be grown at scale without the use of pesticides, despite the potential for organic and alternative farming practices. The assumption that intensified animal production is the only way to meet food demand also overlooks the potential for sustainable practices.	(agricultural practices OR farming methods OR food production) AND (perception OR beliefs OR attitudes) AND (pesticide use OR chemical inputs OR intensive farming OR industrial agriculture) AND (organic farming OR sustainable agriculture OR alternative practices)	697	Parikh et al. (2024)89
Cultural norms and traditions – In many African communities, traditional beliefs and practices often influence health behaviors significantly, like reliance on traditional healers, who are sometimes trusted over modern medical practices.	(cultural norms OR traditional beliefs) AND (reliance on traditional healers OR preference for indigenous medicine) AND (modern healthcare OR medical treatment OR health services) AND (foodborne illness OR infectious disease OR health behavior) AND (Africa OR African communities)	33	Fantaye et al. (2019)90, Barro et al. (2021)91, Stefanini (1987)92, Anthonj et al. (2019)93
Public trust and mistrust in health interventions: Bad experiences or skepticism towards medical treatments like vaccines can undermine trust in health interventions and lead to a reliance on symptomatic treatment over preventative measures.	(public trust OR mistrust OR skepticism) AND (health interventions OR medical treatment OR disease prevention) AND (symptomatic treatment OR health-seeking behavior) AND (Africa OR African communities) AND (foodborne illness OR infectious disease)	665	Bedson et al. (2021)94, Ssewanyana et al. (2018)95
