# Supplementary material for: Applying a systems thinking approach to evaluating the effectiveness of Africa’s foodborne disease surveillance systems
Source: Commun Med (Lond). 2025 Sep 25;5:397. doi: 10.1038/s43856-025-01115-y (PMC12462454; doi:10.1038/s43856-025-01115-y)
Supplement: Supplementary file 6 — Supplementary Data 3 [file 43856_2025_1115_MOESM6_ESM.xlsx]

## Sheet: Ark1
Archetypes identified in the CLDs through the “System Archetype Basics: From Story to Structure” methodology.
Loops	System Archetype	Description
Public trust and surveillance reporting	Limits to success	This archetype reflects the constraint imposed by reduced trust in health interventions, which must be addressed to achieve successful compliance and reporting.
Public pressure and system response	Fixes that fail	Public pressure on health systems can lead to temporary improvements or “quick fixes” in FBD surveillance systems. However, without permanent investment and structural changes, these “quick fixes” may fail to prevent future increase in FBD incidence. The initial “quick fix” fails over time, as new outbreaks emerge.
Public demand and agricultural surveillance	Growth and underinvestment	Underreporting in agricultural sectors limits public awareness of food-related FBD risks, leading to underinvestment in agricultural surveillance. However, as FBD incidence grows and public demand for safer practices increases, investment may improve.
Diagnostic capacity and reporting of disease	Drifting goals	The continuous under-funding of diagnostic facilities may decrease the reporting standards and diagnostic abilities over time. Health systems may lower expectations for accurate reporting due to limited resources, leading to lower capacity and underreporting. Over time, this results in a downward spiral where reduced diagnostic standards perpetuate underreporting, which further decreases resource…
Education and cost-benefit perception of food safety	Shifting the burden	The underlying burden on society persists due to inadequate food safety awareness and education. The root causes are not addressed, which can lead to efforts being shifted to temporary fixes, such as symptomatically treating FBDs. However, without addressing the underlying issues of education, this burden continues to shift to health systems that struggles with rising FBD incidence.
Cross-contamination cycle in agriculture	Fixes that fail	Temporary measures to address food safety (like occasional training) may be implemented, but without continuous improvement in handling practices, contamination and FBD risks will continue to persist, thus perpetuating the cycle of unsafe practices.
Severity of illness and resource strain	Escalation	The rising severity of FBDs will increase the strain on healthcare systems and as the resources are depleted, less funding is available for surveillance and preventive measures. This will thus create escalating pressure on the healthcare system by increasing FBD severity.
Food production and safety compliance	Tragedy of the commons	The economic pressure drive food producers to prioritize cost-cutting measures, such as unregulated antimicrobial use, to meet demand, which leads to individual producers prioritizing individual economic gain over public safety, which leads to worsening FBD risks for everyone over time.
